# Supplementary material for: The septin cytoskeleton is a regulator of intestinal epithelial barrier integrity and mucosal inflammation
Source: JCI Insight. 2025 Oct 7;10(22):e191538. doi: 10.1172/jci.insight.191538 (PMC12643519; doi:10.1172/jci.insight.191538)
Supplement: Supporting data values [file jciinsight-10-191538-s126.xlsx]

## Sheet: Fig 2B
Normal	CD	UC
29.1483	24.3422	15.142
24.8457	24.1132	17.9059
24.3196	15.512	13.6056
23.6564	19.7146	8.89627
41.4249	11.1593	19.9014
35.4014	18.5782	5.13607
32.2675	7.2945	10.2646
	7.77113	10.2999

## Sheet: Fig 2C
Normal	CD	UC
5.28303	1.94104	1.94119
4.00299	2.17673	4.7788
4.67156	2.28994	5.36614
5.4202	1.85693	2.99458
3.97638	3.06682	3.58641
5.43165	2.46775	2.85249
3.5463	3.44097	2.70351
	2.86003	2.65435

## Sheet: Fig 2E
Normal	CD	UC
17.2898	3.17026	18.0813
14.5886	14.3661	8.6381
17.0204	15.2997	2.31477
22.5576	4.54364	6.00478
25.3479	1.7372	3.71545
24.1621		16.0539
13.2257
25.4768
21.7497

## Sheet: Fig 3B
Control								SEPT9-KO
1	1.36	1.22	1.49	1	1	1.01	1.33	0.03	0.02	0.22	0.02	0.02	0.02	0.03

## Sheet: Fig 3D
Control						SEPT9-KO
2.99523	2.33763	2.53762	4.35043	1.78083	2.47363	8.73922	10.96	11.9616	13.232	11.792	10.424

## Sheet: Fig 3E
Control							SEPT9-KO
0.66	0.42	0.24	0.12	0.06	0.48		0.21	0.6	0.31	0.72	0.48	0.9

## Sheet: Fig 3G
Ctrl	SEPT9-KO
1.85632	1.55789
1.66671	1.42712
1.68489	1.41179

## Sheet: Fig 3I
Ctrl	SEPT9-KO
17.857	16.182
18.385	7.4416
23.347	5.6998
18.354	7.4202
20.76	12.477
18.345	16.227

## Sheet: Fig 3K
Ctrl	SEPT9-KO
8.02778	7.26443
8.52443	8.9216
9.86448	5.54242
	7.50682

## Sheet: Fig 3M
Ctrl	SEPT9-KO
4.46123	5.03246
4.38056	5.35933
4.64072	4.41437
3.52589	4.66964
2.98131	4.53951
3.47756	5.01497
3.15898	4.74918

[truncated: 28 more sheets: Fig 3N, Fig 3O, Fig 3P, Fig 5A, Fig 5B, Fig 5C, Fig 5D, Fig 5E, Fig 5G, Fig 5H, Fig 5I, Fig 5J, Fig 6B, Fig 6C, Fig 6E, Fig 6G, Fig 6I, Fig 6K, Fig 7D, Fig 7F …]
